# Supplementary material for: Effect on haemostasis of different replacement fluids during therapeutic plasma exchange—A comparative multicentre observational study
Source: J Clin Apher. 2022 Aug 24;37(6):534–43. doi: 10.1002/jca.22008 (PMC10087465; doi:10.1002/jca.22008)
Supplement: Supplementary file 2 — Appendix S2 Supporting information [file JCA-37-534-s001.csv]

patient_no	sess_no	location	Time_interval_between_exchanges	FII_Post	FII_Pre	FII_effect	FV_Post	FV_Pre	FV_effect	FVII_Post	FVII_Pre	FVII_effect	FVIII_Post	FVIII_Pre	FVIII_effect	FIX_Post	FIX_Pre	FIX_effect	FX_Post	FX_Pre	FX_effect	FXI_Post	FXI_Pre	FXI_effect	FXII_Post	FXII_Pre	FXII_effect	Fibrinogen_Post	Fibrinogen_Pre	Fibrinogen_effect	TG_Lag_Post	TG_Lag_Pre	TG_Lag_effect	ETP_Post	ETP_Pre	ETP_effect	Pk_Hgt_Post	Pk_Hgt_Pre	Pk_Hgt_effect	TTP_Post	TTP_Pre	TTP_effect	PT_Post	PT_Pre	PT_effect	aPTT_Post	aPTT_Pre	aPTT_effect	F1_2_Post
1001	S1	1	0	31.9	96.7	-64.8	28.1	92.1	-64	41.3	92.1	-50.8	40.8	171.5	-130.7	50.6	101.3	-50.7	20.7	78.8	-58.1	17	67.2	-50.2	18.5	88.4	-69.9	0.85	3.7	-2.85	2	3.78	-1.78	833.67	280.25	553.42	125.67	27.97	97.7	4.89	9.78	-4.89	10.7	10.4	0.3	27	26	1	313.4
1001	S2	1	2	24.1	79.8	-55.7	25.1	81.7	-56.6	43.3	98.3	-55	41.7	183.8	-142.1	51.2	101.3	-50.1	19.4	62.9	-43.5	16.8	50.4	-33.6	14.7	67.4	-52.7	0.6	2.05	-1.45	2.44	3.33	-0.89	219.75	149.77	69.98	43.29	13.8	29.49	5.22	9.11	-3.89	10.8	10.9	-0.1	23	25	-2	154.4
1001	S3	1	2	21.9	84.6	-62.7	29.4	113.6	-84.2	46.6	120.6	-74	34.5	140.1	-105.6	47.4	112	-64.6	18.1	67.4	-49.3	17.1	67.2	-50.1	15.3	70	-54.7	0.62	2.41	-1.79	1.67	3	-1.33	730.3	822.85	-92.55	113.41	127.94	-14.53	4	6.89	-2.89	10.7	10.8	-0.1	24	23	1	461
1002	S1	1	0	23.3	106.8	-83.5	20.9	108.9	-88	50.9	148.7	-97.8	200.4	129.3	71.1	65	125.6	-60.6	21.6	89.2	-67.6	40.8	95.6	-54.8	14.9	81.4	-66.5	0.74	4.23	-3.49	1.67	3.67	-2	893.03	1394.69	-501.66	139.34	217.33	-77.99	3.44	7.67	-4.23	10.1	10.2	-0.1	25	29	-4	567
1002	S2	1	2	67.6	68.8	-1.2	66.2	92.1	-25.9	85.4	114	-28.6	66.4	80.8	-14.4	89.6	109.2	-19.6	45	79.9	-34.9	43.4	90.3	-46.9	44.3	71.1	-26.8	1.49	1.59	-0.1	2.33	3	-0.67	1228.27	1356.89	-128.62	199.57	269.35	-69.78	5.67	5.89	-0.22	10.7	10.3	0.4	24	27	-3	552
1002	S3	1	2	82.1	76	6.1	92.1	104.4	-12.3	97	124.2	-27.2	89.4	104.6	-15.2	110.6	114.9	-4.3	39.6	82.3	-42.7	42.9	88.9	-46	43.3	87.8	-44.5	1.98	1.64	0.34	2.67	2.78	-0.11	1452.81	813.63	639.18	263.79	101.8	161.99	5.56	7	-1.44	10.4	10.3	0.1	24	23	1	706.6
1003	S2	1	2	17			19.8			32.6			33.4			31.3			28.1			22.9			23.3			1.05			1.67			955.91			180.23			4.67			11.7			24			143.4
1003	S3	1	2	17.1	43.4	-26.3	19.1	55.2	-36.1	31.2	66.9	-35.7	33.1	103	-69.9	51.4	107	-55.6	27.9	61.8	-33.9	27.6	69.3	-41.7	21.6	53.7	-32.1	1.08	1.08	0	1.67	1.89	-0.22	880.89	953.32	-72.43	132.21	199.87	-67.66	4	4.56	-0.56	11.6	11.3	0.3	25	24	1	463
1003	S4	1	2	14.2	34.8	-20.6	16.8	44.5	-27.7	33.5	70.3	-36.8	35.2	90.6	-55.4	45.9	69.2	-23.3	24.2	39	-14.8	22.5	36.5	-14	18.2	23.3	-5.1	0.91	1	-0.09	1.33	1.44	-0.11	959.37	890.22	69.15	137.48	190.25	-52.77	3.67	3.67	0	10.9	11.2	-0.3	24	23	1	376.5
1004	S1	1	0	37.2	91.4	-54.2	51	122.5	-71.5	50.4	101.6	-51.2	93.3	204.5	-111.2	69.4	139	-69.6	40.5	91.9	-51.4	40.8	108.5	-67.7	32.8	84.8	-52	3.2	3.65	-0.45	2.33	3.33	-1	1382.35	1765.9	-383.55	196.97	342.8	-145.83	4.89	6	-1.11	11.4	11.6	-0.2	24	25	-1	699
1004	S2	1	2	22.1	76.1	-54	37.4	125	-87.6	40.1	92.7	-52.6	68.1	181.1	-113	49.8	140.7	-90.9	24.3	75.9	-51.6	25.6	86.4	-60.8	18	68.2	-50.2	2.28	3.34	-1.06	2.22	3.11	-0.89	982.74	1338.85	-356.11	127.77	265.86	-138.09	5.11	5.89	-0.78	11.3	11.4	-0.1	23	23	0	553.7
1004	S3	1	2	22	66.7	-44.7	39.6	115.5	-75.9	42.3	93.7	-51.4	70.6	245.1	-174.5	54.1	135.6	-81.5	23.4	65.9	-42.5	23	76.4	-53.4	14.1	50.7	-36.6	1.84	2.23	-0.39	2.33	3	-0.67	908.54	1135.7	-227.16	113.97	225.17	-111.2	5	5.67	-0.67	11.2	11.5	-0.3	24	25	-1	518.7
1004	S4	1	2	18	67.9	-49.9	34.3	127.5	-93.2	41	95.9	-54.9	62	265.8	-203.8	53.6	153.3	-99.7	20.7	69	-48.3	21.6	80.5	-58.9	12.6	51.9	-39.3	2.16	1.9	0.26	2	2.67	-0.67	980.27	1252.3	-272.03	124.93	268.92	-143.99	4.33	5.22	-0.89	10.9	11	-0.1	24	23	1	509.7
1004	S5	1	2	20	52.9	-32.9	27.2	95.5	-68.3	39	88.6	-49.6	59.7	154	-94.3	79	155.5	-76.5	14.6	45	-30.4	15.2	37	-21.8	7.6	26.4	-18.8	1.78	1.87	-0.09	2	3.11	-1.11	832.68	1096.47	-263.79	119.83	203.27	-83.44	4.33	6.33	-2	10.9	11	-0.1	23	23	0	551.9
1005	S1	1	0	28	82.8	-54.8	31.1	93.7	-62.6	57.6	114.7	-57.1	77	239.6	-162.6	52.5	120.3	-67.8	41.3	103.8	-62.5	26.8	92	-65.2	28.1	89.2	-61.1	3.42	3.5	-0.08	2.33	4.17	-1.84	1313.59	1526.75	-213.16	161.34	277.43	-116.09	4.78	7	-2.22	10.5	10.3	0.2	23	21	2	550
1005	S2	1	2	23.1	64	-40.9	17.2	49.5	-32.3	68.9	128.8	-59.9	25.3	76.9	-51.6	47.7	94	-46.3	31	74.1	-43.1	22.1	53.7	-31.6	24.2	72.2	-48	1.56	1.67	-0.11	1.78	2.67	-0.89	994.99	1087.17	-92.18	120.11	202.92	-82.81	4.22	5.56	-1.34	10.8	10.7	0.1	22	22	0	620.7
1005	S3	1	2	56.3	55	1.3	32.5	40.1	-7.6	110.6	111.9	-1.3	81.5	82.3	-0.8	95.1	98.5	-3.4	65.1	66.6	-1.5	49.6	51.6	-2	70.3	68.2	2.1	1.31	1.32	-0.01	2.33	2.56	-0.23	957.73	978.92	-21.19	166.31	183.29	-16.98	5.22	5.33	-0.11	11.1	11	0.1	23	21	2	484
1005	S4	1	2	55.4	51	4.4	39	47.3	-8.3	101.6	123.8	-22.2	52.2	76.2	-24	78.4	99.6	-21.2	64.4	65.1	-0.7	48	48	0	70.9	63.2	7.7	1.13	1.23	-0.1	2.33	2	0.33	1149.53	937.5	212.03	187.42	182.57	4.85	5	4.44	0.56	11.2	11.2	0	23	23	0	1200
1005	S5	1	1	83.6	61.4	22.2	41.3	41.3	0	111.9	105.3	6.6	60.9	78.4	-17.5	105.6	98.5	7.1	86.1	70.7	15.4	71.3	57.3	14	107.7	78.8	28.9	1.3	1.37	-0.07	3	2.67	0.33	1440.67	1060.11	380.56	243.63	184.07	59.56	6	5.67	0.33	11.3	12.1	-0.8	22	29	-7	1161.7
1006	S3	1	2	44.3	69	-24.7	46.5	92	-45.5	84.8	99.3	-14.5	29.2	111.7	-82.5	62.9	94	-31.1	51.8	71.5	-19.7	36.5	61.8	-25.3	39.8	54.8	-15	1	1.1	-0.1	2.56	3.67	-1.11	1056.78	1007.87	48.91	151.36	132.4	18.96	5.78	8	-2.22	10.5	10.7	-0.2	26	24	2	668.8
1006	S1	1	0		74.3			86.5			95			35.7			103			60.9			47.7			51.7			1.09			2.83			994.69			176.98			5.83			11.4			25
1006	S2	1	2	37.6	72.8	-35.2	46.5	102.9	-56.4	68.9	106.6	-37.7	36.3	85.5	-49.2	58.3	96.2	-37.9	41.3	75.9	-34.6	33.6	60.2	-26.6	35.5	59.9	-24.4	1.05	1.05	0	2.67	3.67	-1	1112.31	897.61	214.7	150.83	134.59	16.24	6.5	7.5	-1	11.6	11.4	0.2	24	24	0	1134
1007	S1	1	0	27.5	91.4	-63.9	13.5	53.5	-40	70.3	147.5	-77.2	35.4	147.6	-112.2	44.4	112	-67.6	39	114.6	-75.6	30.8	109.5	-78.7	21.3	78.1	-56.8	2.13	2.3	-0.17	1.67	2.89	-1.22	1130.74	1567.09	-436.35	141.87	279.68	-137.81	4	6	-2	10.3	10.1	0.2	24	24	0	573.8
1007	S2	1	2	59.4	55.8	3.6	56.1	48.7	7.4	111.9	128.8	-16.9	71.3	86.3	-15	83.9	86.8	-2.9	68.2	68.2	0	54.2	48	6.2	59.7	39.1	20.6	1.78	1.97	-0.19	2	2	0	1212.02	899.09	312.93	193.25	160.53	32.72	5.33	5.33	0	10	10.3	-0.3	24	26	-2	696.6
1007	S3	1	1	82.8	72.8	10	73.1	61.8	11.3	122.2	147.5	-25.3	112.8	167.9	-55.1	110.7	113.3	-2.6	89.5	88.3	1.2	81.9	83.4	-1.5	86	70.3	15.7	2	1.91	0.09	2.78	2.67	0.11	1365.28	786.02	579.26	239.54	127.73	111.81	6	6.5	-0.5	10	10.2	-0.2	23	27	-4	801.4
2001	S1	2	0	57.6	115.7	-58.1	63.8	160.2	-96.4	63.7	111.9	-48.2	86.3	167.9	-81.6	61.6	103.2	-41.6	58.2	113	-54.8	47.7	98.9	-51.2	34.5	76.1	-41.6	1.8	3.6	-1.8	2.44	4	-1.56	1179.74	1341.47	-161.73	167.17	162.93	4.24	6.56	9.67	-3.11	13	11	2	30	29	1	55.3
2001	S2	2	7	62.9	104.7	-41.8	79.7	153.5	-73.8	68.9	106.6	-37.7	101	152.4	-51.4	75.8	103.2	-27.4	70.7	111.4	-40.7	58.3	99.8	-41.5	41.6	72.2	-30.6	1.8	3.6	-1.8	2.33	4.67	-2.34	1019.41	973.95	45.46	163.82	120.51	43.31	5.89	10.22	-4.33	13	10	3	30	29	1	367
2001	S3	2	6	47.5	107	-59.5	63.8	156.8	-93	58	116.2	-58.2	70.6	181.1	-110.5	53.6	95.1	-41.5	52.9	113	-60.1	40.5	97.1	-56.6	26.6	67.1	-40.5	1.4	3	-1.6	2.44	4.33	-1.89	934.07	839.79	94.28	135.1	96.21	38.89	6.33	10.17	-3.84	13	11	2	31	31	0	71.3
2001	S4	2	12	52.9	125.6	-72.7	68.3	178.6	-110.3	65	141.5	-76.5	88.9	298.9	-210	65	137.3	-72.3	57.6	133.1	-75.5	44.1	126.3	-82.2	38.7	97.2	-58.5	1.8	3.7	-1.9	2.67	4.56	-1.89	1058.39	1063.76	-5.37	166.18	143.83	22.35	6.22	9.22	-3	12	10	2	29	28	1	80.8
2001	S5	2	9	50.6	104.7	-54.1	69.4	160.2	-90.8	63.1	120.7	-57.6	89.7	183.1	-93.4	55.3	98.5	-43.2	50.7	108.3	-57.6	43.4	96.3	-52.9	36.1	81.7	-45.6	1.8	3.5	-1.7	2.78	5	-2.22	1118.89	927.52	191.37	153.39	110.16	43.23	7	10.33	-3.33	12	10	2	29	27	2	496
2002	S1	2	0	21.3	65.6	-44.3	20.3	66	-45.7	24.7	65	-40.3	44.2	99	-54.8	44.4	97.3	-52.9	18.3	57	-38.7	29.3	90.3	-61	18	58.7	-40.7	1.3	3.5	-2.2	2.33	3.44	-1.11	1214.44	1282.34	-67.9	141.33	190.66	-49.33	5.33	7.33	-2	18	11	7	40	27	13	34.1
2002	S2	2	14	19.3	72.1	-52.8	19.1	75.6	-56.5	22.9	67.5	-44.6	40.5	127.5	-87	41.7	106.8	-65.1	13.7	55.2	-41.5	23.9	91.2	-67.3	14.6	67.4	-52.8	1	3.3	-2.3	2.33	3.44	-1.11	1056.2	1220.33	-164.13	126.9	178.39	-51.49	5.17	7.56	-2.39	21	12	9	46	28	18	44.8
2002	S3	2	14	28.7	68.4	-39.7	25	61.8	-36.8	33.8	63.7	-29.9	53.2	100	-46.8	59.6	96.2	-36.6	22.7	54.6	-31.9	33.4	77.7	-44.3	22.2	58	-35.8	1.2	3.1	-1.9	2.33	3.22	-0.89	1104.21	1241.66	-137.45	144.01	203.6	-59.59	5	6.67	-1.67	19	11	8	42	29	13	52.9
2002	S4	2	14	22	75.4	-53.4	22.1	79.7	-57.6	36.9	92.7	-55.8	39.8	122.4	-82.6	51.4	120.3	-68.9	23	74.1	-51.1	24.4	81.2	-56.8	15.9	65.4	-49.5	0.9	3	-2.1	2.22	3.33	-1.11	1069.95	1251.9	-181.95	139.16	201.57	-62.41	4.89	6.89	-2	20	11	9	48	28	20	53.8
2003	S1	2	0	37.6	80.5	-42.9	32.9	32.5	0.4	59.7	71	-11.3	76.2	2.2	74	77.5	4.4	73.1	44.6	89.5	-44.9	46.6	46.5	0.1	13.5	37.4	-23.9	1.7	4.1	-2.4	2.33			1219.26	0	1219.26	168.98	0	168.98	4.83			17	12	5	32	28	4	44.4
2003	S2	2	7	55	81.3	-26.3	45.2	63.8	-18.6	77	98.1	-21.1	123.7	160.8	-37.1	65.7	87.8	-22.1	64.4	90.7	-26.3	62.8	88.7	-25.9	64.3	67.8	-3.5	1.5	2.5	-1	2.56			1208	0	1208	207.61	0	207.61	5.44			13	11	2	26	28	-2	103.7
2003	S3	2	1	29.2	60.4	-31.2	27.7	57.9	-30.2	52.1	85.7	-33.6	49.1	121.1	-72	46.3	73.3	-27	36.6	66.6	-30	30.8	63.9	-33.1	32.3	66.8	-34.5	0.9	1.9	-1	2.22	2.89	-0.67	1089.18	1600.04	-510.86	171.49	292.69	-121.2	4.67	6.22	-1.55	16	12	4	34	27	7	77
2003	S4	2	5	27.7	82	-54.3	22.1	46.5	-24.4	45.9	95.9	-50	44.2	149.2	-105	45.8	91.9	-46.1	29.8	87.2	-57.4	29.7	15.8	13.9	26	82.1	-56.1	0.9	2.6	-1.7	2	4.67	-2.67	1132.73	191.72	941.01	164.95	13.62	151.33	4.67	13.44	-8.77	19	11	8	37	28	9	360.9
2003	S5	2	7	33.4	79	-45.6	31.2	78.3	-47.1	52.1	95.9	-43.8	52.7	146.1	-93.4	53	96.2	-43.2	42	88.3	-46.3	34.6	84.9	-50.3	35.1	85.6	-50.5	0.9	2.2	-1.3	2			1062.57	0	1062.57	174.1	0	174.1	4.11			17	11	6	33	28	5	385.5
2004	S1	2	0	39.3	95.2	-55.9	39	106.9	-67.9	45.5	88.6	-43.1	43.8	116.3	-72.5	57.1	110.7	-53.6	34.7	81.8	-47.1	34.9	86.4	-51.5	14.4	42.7	-28.3	1.3	3.5	-2.2	2.67	4	-1.33	1513	1567.28	-54.28	152.57	205.69	-53.12	5.5	7.89	-2.39	16	12	4	40	32	8	61.3
2004	S2	2	20	37.4	84.4	-47	39.6	102.9	-63.3	43.7	80.3	-36.6	32.5	81.5	-49	54.1	97.3	-43.2	34.1	75.9	-41.8	31.2	74.4	-43.2	14.6	39.8	-25.2	1.3	3	-1.7	2.56	4	-1.44	1500.01	1636.78	-136.77	165.38	195.27	-29.89	5.56	8.11	-2.55	15	11	4	37	30	7	347.8
2004	S3	2	20	36.3	87.8	-51.5	35.8	99.1	-63.3	40.1	77.8	-37.7	33.9	89.7	-55.8	50.8	97.3	-46.5	30.8	75.9	-45.1	28.9	76.4	-47.5	13.6	39	-25.4	1.3	3.4	-2.1	2.67	4.33	-1.66	1464.13	1578.31	-114.18	166.93	184.07	-17.14	5.67	8.67	-3	16	12	4	39	32	7	71.8
2004	S4	2	20	35.4	83.6	-48.2	36.3	102.9	-66.6	43	87.6	-44.6	27.9	88	-60.1	47.2	93	-45.8	31	75	-44	28.3	74.4	-46.1	12.9	38.9	-26	1	3	-2	2.44	3.78	-1.34	1445.51	1584.8	-139.29	150.63	203.83	-53.2	5.33	7.78	-2.45	15	11	4	41	31	10	188.4
2004	S5	2	20																									1.2			2	3.17	-1.17	1217.23	1120.41	96.82	157.77	113.85	43.92	5.17	8.5	-3.33	16	15	1	42	41	1	162.3
2005	S1	2	0	35.2	79.7	-44.5	17.4	50.2	-32.8	39.8	77.8	-38	31	140.7	-109.7	51.9	103.2	-51.3	41.6	92.4	-50.8	33.3	80.1	-46.8	40.7	104.5	-63.8	0.8	2.3	-1.5	2.36	3.7	-1.34	1333.16	1494.52	-161.36	181.46	220.92	-39.46	5.26	7.71	-2.45	13	17	-4	40	28	12	141
2005	S2	2	14	40.1	84.4	-44.3	14.7	60.8	-46.1	44.8	73.9	-29.1	27	73	-46	62.9	109.4	-46.5	25.3	67.9	-42.6	21.3	54.8	-33.5	35.5	108.2	-72.7	0.9	2.5	-1.6	2.48	3.81	-1.33	1323.88	1389.27	-65.39	171.47	185.6	-14.13	5.37	8.27	-2.9	19	13	6	43	29	14	123.5
2005	S3	2	14	39.1	96.2	-57.1	24.7	74.3	-49.6	46.3	90.6	-44.3	32.8	91.1	-58.3	64.3	129.2	-64.9	32.6	48.5	-15.9	24.3	34.8	-10.5	38.3	112.7	-74.4	0.8	2.4	-1.6	2.59	4.03	-1.44	1460.11	1665.93	-205.82	183.8	224.58	-40.78	5.59	8.27	-2.68	19	12	7	42	28	14	367.5
2005	S4	2	14	37.2	92.3	-55.1	19.3	83.5	-64.2	39.2	65.6	-26.4	15	45.1	-30.1	58.3	96.7	-38.4	29.9	82	-52.1	23.2	69.9	-46.7	40.7	107.1	-66.4	0.9	2.7	-1.8	2.92			1353.88			165.37			6.26			19	13	6	40	29	11	163.8
2005	S5	2	14	33.8	90.4	-56.6	19.3	67.1	-47.8	39.5	81.2	-41.7	28.9	94.8	-65.9	55.9	113.3	-57.4	30.4	75.9	-45.5	22.8	63.5	-40.7	49	114.4	-65.4	0.8	2.2	-1.4	2.59	4.37	-1.78	1374.97	1420.51	-45.54	177.34	187.99	-10.65	5.59	9.05	-3.46	20	12	8	44	28	16	146
2006	S1	2	0	44	91.4	-47.4	41.3	82.6	-41.3	57	87.6	-30.6	75.5	138.6	-63.1	80.2	159.1	-78.9	49.2	82.8	-33.6	53.7	131.3	-77.6	28.3	34.3	-6	1.4	3	-1.6	2.67	4	-1.33	1514	1568.2	-54.2	153	206.3	-53.3	5.45	7.91	-2.46	16	11	5	39	25	14	179.2
2006	S2	2	1	24.2	59.4	-35.2	28.1	40.1	-12	49.9	77.8	-27.9	49.5	59.3	-9.8	62.9	66.4	-3.5	26.8	63.7	-36.9	28.3	100.1	-71.8	14.4	25.7	-11.3	0.7	1.7	-1	2.55			1510.02			165.38			5.55			20	13	7	68	28	40	146.2
2006	S3	2	1	22.3	78.1	-55.8	31.6	12.2	19.4	48.3	35.5	12.8	53.6	32.7	20.9	65.7	9	56.7	22.9	35	-12.1	24.1	89.3	-65.2	11.2	6.7	4.5	0.6	1.7	-1.1	2.76	4.32	-1.56	1444.3	1577.8	-133.5	165.3	184.1	-18.8	5.66	8.67	-3.01	22	12	10	79	68	11	175.4
2006	S4	2	1	23.4	49.5	-26.1	37.4	51.8	-14.4	53.1	83	-29.9	52.7	114	-61.3	73.3	112	-38.7	22.2	46.3	-24.1	23	77.8	-54.8	10.9	24.6	-13.7	0.6	1.2	-0.6		3.87			1588.2			204.1			7.79		21	23	-2	73	82	-9	213.2
2006	S5	2	1	21.7	48.1	-26.4	34.8	77	-42.2	55	93.7	-38.7	48.2	128.9	-80.7	73.3	121.3	-48	21.1	45.4	-24.3	22.7	49.6	-26.9	10.4	24.3	-13.9	0.6	1.5	-0.9	2			1217.23			157.77			5.17			22	12	10	70	29	41	101.5
2007	S1	2	0	35.4	93.2	-57.8	21.8	57.9	-36.1	40.4	72.4	-32	33.1	107.3	-74.2	46.3	78.4	-32.1	22	61.6	-39.6	21.8	54.2	-32.4	24.6	74.4	-49.8	1	3.1	-2.1	2.67	5	-2.33	1501.08	1465.14	35.94	151.77	149.35	2.42	6	9.67	-3.67	16	28	-12	74	40	34	136
2007	S2	2	2	27.5	85.2	-57.7	21.8	73.1	-51.3	52.1	114.7	-62.6	41.6	140.1	-98.5	50.8	100.8	-50	21.4	66.6	-45.2	20.1	60.7	-40.6	15.7	61.2	-45.5	0.7	2.2	-1.5	2	3.56	-1.56	1369.24	1421.8	-52.56	165.24	213.89	-48.65	4.33	7.22	-2.89	17	25	-8	79	29	50	172.8
2008	S1	2	0	40.6	93.2	-52.6	45.8	120.1	-74.3	58	105.3	-47.3	97.1	242.3	-145.2	75.8	153.3	-77.5	48.2	103.8	-55.6	71.9	201	-129.1	24.8	65.4	-40.6	1.4	4	-2.6	2.6	4.33	-1.73	1370.2	1410	-39.8	178.2	189.99	-11.79	5.59	8.19	-2.6	14	11	3	31	25	6	161.4
2008	S2	2	1	20.7	69.6	-48.9	33.4	106.9	-73.5	41.7	95.9	-54.2	60.9	231.5	-170.6	57.7	145.9	-88.2	25.6	77.8	-52.2	35.6	146.2	-110.6	11.1	44.8	-33.7	0.7	2.2	-1.5													19	11	8	46	23	23	137.2
2008	S3	2	4	30.8	76.1	-45.3	40.1	104.9	-64.8	58.6	110.6	-52	74.8	228.9	-154.1	72.5	157.2	-84.7	37.3	88.3	-51	48	153.7	-105.7	16.9	46.8	-29.9	1	2.6	-1.6	13.4			771			124			3.65			14	10	4	31	23	8	295.3
2008	S4	2	2	22.4	61.9	-39.5	31.2	95.5	-64.3	47.5	94.8	-47.3	55.6	253.7	-198.1	62.2	147.8	-85.6	27.5	71.5	-44	36.5	127.5	-91	12.6	40.8	-28.2	0.6	2	-1.4	3.81			841			188			6.23			18	11	7	43	23	20	141
2008	S5	2	1	18.1	52.2	-34.1	33.4	90.3	-56.9	47.5	92.7	-45.2	54.6	183.1	-128.5	62.2	139	-76.8	22.2	58.9	-36.7	27.7	88.7	-61	9.2	29.3	-20.1	0.5	1.4	-0.9	3	1.55	1.45	717	786	-69	178	144	34	5.32	4	1.32	20	11	9	51	23	28	158.8
2009	S1	2	0	66.4	99.2	-32.8	62.8	135.5	-72.7	56	97	-41	76.6	150.4	-73.8	76.2	126.2	-50	57.7	114.1	-56.4	43.1	88.7	-45.6	63.2	122.9	-59.7	0.9	2.4	-1.5	2.17	3.67	-1.5	1118.49	800.46	318.03	158.19	110.19	48	5.5	7.67	-2.17	14	10	4	30	24	6	132.9
2009	S2	2	1	6.2	76.5	-70.3	30	95.5	-65.5	43.7	83	-39.3	33.1	176.9	-143.8	40	104.9	-64.9	30.6	72.6	-42	20.8	56.4	-35.6	27	74.7	-47.7	0.4	1.1	-0.7	1.33	2.17	-0.84	769.68	844.31	-74.63	126.79	194.74	-67.95	3.67	4.67	-1	26.2	11	15.2	56	22	34	194.5
2009	S3	2	3	38.5	80.8	-42.3	43.8	104.9	-61.1	65.6	101.6	-36	59.7	199.9	-140.2	84.7	140	-55.3	48.2	91.2	-43	30.1	70.7	-40.6	41.1	83.6	-42.5	0.4	1	-0.6	1.67	3.83	-2.16	785.01	844.19	-59.18	143.44	186.75	-43.31	4	6.33	-2.33	24.1	10	14.1	44	22	22	108.3
2009	S4	2	1	48.6	65.6	-17	52.6	92	-39.4	63.7	81.2	-17.5	96	193.8	-97.8	79.4	126.2	-46.8	49.6	71.8	-22.2	32.9	52.9	-20	39.7	80.3	-40.6	0.8	0.8	0	2.17	3	-0.83	1051.49	715.95	335.54	193.66	176.61	17.05	4.5	5.33	-0.83	14	11	3	27	23	4	511.3
2009	S5	2	3	32.1	88.7	-56.6	26.3	125	-98.7	36	99.3	-63.3	31.9	193.8	-161.9	32.5	142.2	-109.7	27.3	95.9	-68.6	16.8	73.8	-57	23.6	93.5	-69.9	0.6	1.6	-1	2	5.17	-3.17	836.88	850.62	-13.74	142.42	176.75	-34.33	4.33	7.83	-3.5	17	10	7	36	22	14	40
2010	S1	2	0	11	69.1	-58.1	20.3	48.7	-28.4	39.8	72.4	-32.6	129.8	213.2	-83.4	43.2	100.6	-57.4	27.1	61.5	-34.4	33.6	77.7	-44.1	15.1	40	-24.9	1.2	3.3	-2.1	2.33			993.54			136.64			4.67			18	13	5	40	25	15	294.2
2010	S2	2	2	9.3	80.4	-71.1	23.5	71.8	-48.3	40.7	86.7	-46	71.8	241	-169.2	57	137.9	-80.9	27.9	73.4	-45.5	31.5	108.5	-77	14.9	52.5	-37.6	0.8	2.1	-1.3	1.83			723.61			115.98			4			20	12	8	44	24	20	390.2
2010	S4	2	1	36.3	72.6	-36.3	30	64.9	-34.9	47.1	72.4	-25.3	38	233.7	-195.7	55.9	127.3	-71.4	36.7	60.8	-24.1	29.9	71.3	-41.4	26.2	43.1	-16.9	1	1.6	-0.6	2	3.5	-1.5	852.52	287.9	564.62	146.52	32.64	113.88	4.67	8	-3.33	16	13	3	32	26	6	399.5
2010	S3	2	1	68.2	62.1	6.1	49.5	60.8	-11.3	62.5	65	-2.5	106.9	197.5	-90.6	95.3	118.7	-23.4	53.7	54.8	-1.1	46.2	68.3	-22.1	45.8	32.5	13.3	1.6	1.4	0.2	2.67	2.33	0.34	813.24	684.65	128.59	141.59	132.98	8.61	5.67	5.33	0.34	13	13	0	28	26	2	1122.1
2010	S5	2	1	60.8	65.1	-4.3	46.5	60.8	-14.3	58	64.3	-6.3	174.5	227.7	-53.2	108.1	125.1	-17	53.2	54.3	-1.1	50.4	64.4	-14	61.2	38.7	22.5	1.7	1.4	0.3	2.67	2.67	0	1048.7	827.01	221.69	181.5	161.58	19.92	5.83	5.33	0.5	13	13	0	28	26	2	813.2
2011	S1	2	0	18.5	91.3	-72.8	26	97.3	-71.3	33.5	76.2	-42.7	85.1	241	-155.9	35.7	131.5	-95.8	34.3	103.8	-69.5	26.2	104.5	-78.3	25.6	94	-68.4	0.9	2.7	-1.8	1.67	3	-1.33	1225.86	1251.03	-25.17	195.62	253.29	-57.67	3.83	6	-2.17	17	12	5	23	22	1	263.4
2011	S2	2	1	72.1	63.4	8.7	55	54.3	0.7	73.9	70.3	3.6	157.6	218	-60.4	66.4	87.9	-21.5	63.5	62.8	0.7	51.6	32.2	19.4	59.9	52.3	7.6	1.8	1.6	0.2	2.33			1370.5			262.65			5			13	12	1	25	24	1	400.9
2011	S3	2	1	63.4	80.4	-17	49.5	44.5	5	68.2	73.2	-5	122.6	125	-2.4	75.1	78.1	-3	54.8	75.1	-20.3	41.8	46.8	-5	49.7	39.8	9.9	1.4	2.2	-0.8	2	3	-1	1228.9	463.11	765.79	235.96	33.59	202.37	4.17	9.67	-5.5	14	11	3	28	26	2	910.6
2011	S4	2	1	49	68.2	-19.2	43.2	26.3	16.9	59.7	68.2	-8.5	58.5	27	31.5	55.9	91.1	-35.2	44.3	60.2	-15.9	33.8	55.2	-21.4	15.5	38.9	-23.4	1.1	1.7	-0.6	2			1267.48			224.5			4			15	12	3	32	27	5	642.1
2011	S5	2	1	35.9	59	-23.1	38.4	43.8	-5.4	54.5	54.5	0	38	151.2	-113.2	37.8	100	-62.2	36.1	48.2	-12.1	29.5	60.2	-30.7	35	55.6	-20.6	1.2	1.5	-0.3	2	3	-1	1463.89	486.86	977.03	262.44	39.47	222.97	4.17	8.83	-4.66	15	11	4	30	28	2	675.5
2012	S1	2	0	41.6	86.9	-45.3	33.9	92	-58.1	45.2	80.3	-35.1	132.2	244.6	-112.4	78.3	142.2	-63.9	32.9	71.8	-38.9	39	104.5	-65.5	28.6	70.3	-41.7	1.6	4	-2.4	1.75	2.75	-1	1651.86	1773.47	-121.61	223.42	356.01	-132.59	3.93	5.27	-1.34	17	12	5	35	25	10	663
2012	S2	2	1	47.7	62.1	-14.4	41.3	55.2	-13.9	55	65.6	-10.6	42.4	196.3	-153.9	61.3	154.3	-93	40.4	43.9	-3.5	37	56.9	-19.9	38.9	40.1	-1.2	1.4	2.2	-0.8	2.08			1500.5			229.45			4.43			15	13	2	32	25	7	1177.7
2012	S3	2	1	42.5	70.8	-28.3	33.4	17.4	16	45.2	57.2	-12	88.7	60.9	27.8	45.3	115.5	-70.2	37	52.7	-15.7	31.7	66.7	-35	37.4	24.3	13.1	1.2	1.7	-0.5	1.92	2.25	-0.33	1351.32	1228.32	123	212.37	187.59	24.78	4.26	5.43	-1.17	16	13	3	35	73	-38	971.8
2012	S4	2	1	56	70.8	-14.8	37.9	57.9	-20	58	71	-13	89.9	155.2	-65.3	67.7	103.8	-36.1	43.9	52.2	-8.3	41.1	61.3	-20.2	51.9	52.1	-0.2	1.3	1.8	-0.5	2.25	2.25	0	1383.98	1359.88	24.1	238.86	241.58	-2.72	4.43	5.1	-0.67	15	13	2	31	27	4	1137.4
2012	S5	2	1	43.3	66.9	-23.6	31.6	47.3	-15.7	48.7	71	-22.3	69.4	174.5	-105.1	48.5	112.3	-63.8	45.1	52.7	-7.6	32.6	61.3	-28.7	38.2	54.2	-16	1.1	1.4	-0.3	2.42	2.25	0.17	1477.46	1415.14	62.32	224.93	279.08	-54.15	4.93	4.43	0.5	16	13	3	36	25	11	852.2
2013	S1	2	0	49	96.5	-47.5	41.9	106.9	-65	56.5	104.1	-47.6	11.4	128.6	-117.2	45.3	107	-61.7	34.9	82.6	-47.7	46.9	123.9	-77	42.7	104.5	-61.8	1	3	-2	2.17	3	-0.83	1249.25	1773.23	-523.98	165.27	291.38	-126.11	5.5	6.33	-0.83	16	11	5	33	25	8	124.5
2013	S2	2	14	24.6	88.3	-63.7	32.9	90.3	-57.4	40.7	87.6	-46.9	53.2	68.2	-15	15.5	88.9	-73.4	26.7	69.4	-42.7	32.2	96.3	-64.1	31.2	93.1	-61.9	1.1	3.1	-2	2	2.83	-0.83	1662.93	2106.02	-443.09	204.09	301.61	-97.52	4.67	6.33	-1.66	16	11	5	33	27	6	420.5
2013	S3	2	14	52	86.5	-34.5	45.2	104.9	-59.7	44.8	71.1	-26.3	51.6	91.1	-39.5	36.8	82.6	-45.8	43.5	68.6	-25.1	46.2	95.4	-49.2	44.1	85.6	-41.5	1.3	3.1	-1.8	2	3.33	-1.33	1446.3	1856.21	-409.91	198.34	207.16	-8.82	5.17	7.83	-2.66	14.8	11	3.8	31	27	4	138.1
2014	S1	2	0	32.4	85.2	-52.8	51.8	135.5	-83.7	63.7	111.9	-48.2	115.3	232.5	-117.2	35.7	106	-70.3	35.2	82.6	-47.4	33.4	98.9	-65.5	45.6	101	-55.4	1.3	3.4	-2.1	2.33	3.83	-1.5	1022.73	1144.72	-121.99	177.65	219.41	-41.76	4.67	7	-2.33	15	11	4	28	24	4	140.5
2014	S2	2	1	20	54.7	-34.7	35.8	97.3	-61.5	44.8	83.9	-39.1	12.6	131	-118.4	11.2	67.7	-56.5	20	49.6	-29.6	20.1	49.2	-29.1	22.7	62.7	-40	0.7	2	-1.3	1.83	2.67	-0.84	1171.86	897.32	274.54	192.65	193.08	-0.43	3.83	5.33	-1.5	20	12	8	26	24	2	133.1
2015	S1	2	0	44.6	104	-59.4	46.5	126	-79.5	43.6	83.8	-40.2	72.2	210.6	-138.4	88.3	183	-94.7	46	103	-57	41.4	126	-84.6	39.2	102.5	-63.3	1.6	4.3	-2.7	3.17	8.17	-5	1290.5	489.23	801.27	170.27	49.03	121.24	6.33	13.33	-7	17	13	4	42	32	10	209.3
3001	S1	3	0	62.1	94.6	-32.5	53.5	153.5	-100	75.5	135.8	-60.3	70.6	191.4	-120.8	77.6	135.4	-57.8	52.7	112.5	-59.8	55.5	135.2	-79.7	22.1	54	-31.9	1	2	-1	1.65	2.48	-0.83	1057.41	1218.03	-160.62	187.98	231.49	-43.51	3.64	5.14	-1.5	12	11	1	31	29	2	187
3001	S2	3	7	69.5	93.8	-24.3	63.8	138.3	-74.5	87.6	132.2	-44.6	80.3	185.4	-105.1	81.8	128.2	-46.4	57.1	106.6	-49.5	61.8	133.9	-72.1	23.4	53.4	-30	1	2	-1	1.65	2.48	-0.83	1479.61	1572.16	-92.55	234.95	282.94	-47.99	3.81	5.3	-1.49	11	12	-1	30	29	1	522.6
3001	S3	3	6	57	91.3	-34.3	57	130.1	-73.1	85.7	135.8	-50.1	57.3	169.7	-112.4	63.2	117.9	-54.7	46.9	103.8	-56.9	49.2	110.6	-61.4	34.8	49	-14.2	0.6	2.4	-1.8	1.32	1.99	-0.67	1343.38	1538.85	-195.47	193.83	299.25	-105.42	3.64	4.64	-1	13	10	3	31	30	1	475.6
3001	S4	3	7	59.6	92.7	-33.1	40.1	138.2	-98.1	75.5	135.8	-60.3	41.6	179.3	-137.7	77.6	131.3	-53.7	49.2	105.2	-56	50.8	120.4	-69.6	17.7	46.5	-28.8	0.8	3	-2.2	1.65	2.82	-1.17	1312.58	1320.67	-8.09	205.51	234.39	-28.88	3.64	6.13	-2.49	12	10	2	29	27	2	630
3001	S5	3	7	62.1	93.8	-31.7	57.9	141.2	-83.3	87.6	147.5	-59.9	47.6	161.2	-113.6	71.4	146	-74.6	49.2	102.4	-53.2	48.8	118.1	-69.3	20.3	49.2	-28.9	1.5	1	0.5	1.49	1.99	-0.5	1201.34	1476.56	-275.22	213.58	336.27	-122.69	3.48	4.31	-0.83	11	10	1	29	27	2	146.7
3002	S1	3	0	64.3	94.2	-29.9	51	144.2	-93.2	87.6	147.5	-59.9	22.3	145.5	-123.2	51.9	96.2	-44.3	60.2	117.3	-57.1	48.8	109.5	-60.7	41.1	87.6	-46.5	1.9	2	-0.1	1.99	2.98	-0.99	1264.97	1446.88	-181.91	210.08	257.93	-47.85	4.64	6.13	-1.49	12	11	1	41	27	14	198.6
3002	S2	3	14	70.2	96.8	-26.6	67.1	147.2	-80.1	102.8	160.6	-57.8	42.8	160	-117.2	48.8	99.3	-50.5	63.5	120.7	-57.2	57.3	113.7	-56.4	43.3	94.9	-51.6	1.1	1	0.1	1.99	2.98	-0.99	1484.97	1754.62	-269.65	235.63	292.72	-57.09	4.64	6.3	-1.66	13	12	1	43	28	15	1200
3002	S3	3	14	69.5	95.7	-26.2	52.6	115.5	-62.9	102.8	163	-60.2	54.9	137.1	-82.2	56	102.4	-46.4	62.2	122.4	-60.2	55.1	112.7	-57.6	41.6	90.9	-49.3	1.1	1	0.1	2.15	3.98	-1.83	1585.35	1535.8	49.55	258.01	230.85	27.16	4.64	7.46	-2.82	15	11	4	40	29	11	434.3
3002	S4	3	14	69.1	97.2	-28.1	48	115.5	-67.5	92.7	151.7	-59	29.5	128.6	-99.1	60.1	104.5	-44.4	62.2	124.2	-62	53.3	111.6	-58.3	37.8	86.4	-48.6	0.9	1	-0.1	2.32	2.98	-0.66	1555.88	1823.03	-267.15	238.93	345.27	-106.34	4.81	5.64	-0.83	16	11	5	43	28	15	427
3002	S5	3	14	71	96.4	-25.4	54.3	125	-70.7	98.1	153.8	-55.7	45.2	139.5	-94.3	61.1	104.5	-43.4	65.6	127.8	-62.2	59.7	117	-57.3	43	88	-45	1.1	1.2	-0.1	2.32	3.48	-1.16	1594.61	1914.73	-320.12	265.64	364.56	-98.92	4.64	6.3	-1.66	12	17	-5	28	32	-4	524.9
3003	S1	3	0	50.7	90.5	-39.8	18.2	74.3	-56.1	61.9	111.9	-50	43.1	129.8	-86.7	39.5	103.4	-63.9	43.1	102.4	-59.3	42.4	111.6	-69.2	45.1	113.2	-68.1	2.1	2.3	-0.2	1.99	2.98	-0.99	1401.36	2019.71	-618.35	202.4	352.95	-150.55	4.31	6.13	-1.82	13	11	2	26	28	-2	99.9
3003	S2	3	30	51.8	92	-40.2	30.4	109	-78.6	65	119.2	-54.2	42	154	-112	40.5	108.6	-68.1	44.3	105.2	-60.9	42.4	130	-87.6	43.4	112.1	-68.7	1.8	2.2	-0.4	1.99	2.48	-0.49	1415.51	2156.51	-741	211.79	412.35	-200.56	3.98	5.14	-1.16	16	12	4	34	27	7	97.8
3003	S3	3	30	51.1	91.6	-40.5	30.4	99.1	-68.7	63.7	120.7	-57	43	160	-117	41.5	112.7	-71.2	44.7	106.6	-61.9	39.3	117	-77.7	45.6	115	-69.4	1.1	1.9	-0.8	1.5	2	-0.5	1310.39	1578.42	-268.03	187.94	323.05	-135.11	3.67	4.5	-0.83	19	11	8	37	28	9	69.2
3003	S4	3	30	38.3	90.5	-52.2	31.3	97.3	-66	61.1	110.6	-49.5	54.1	146.7	-92.6	60.2	109.3	-49.1	46	10.8	35.2	41.8	123.5	-81.7	45.9	113.8	-67.9	1.7	1.8	-0.1	1.5	2.33	-0.83	1146.5	1530.79	-384.29	150.78	293.34	-142.56	3.83	5	-1.17	17	11	6	33	28	5	117.2
3003	S5	3	30	40.8	93.2	-52.4	35.8	106	-70.2	62.8	112	-49.2	55.2	148	-92.8	60.2	112	-51.8	46	99.1	-53.1	41.8	116	-74.2	45.9	109.7	-63.8	2	1.9	0.1	1.67	2	-0.33	1269.37	1610.21	-340.84	177.91	329.73	-151.82	4.33	4.67	-0.34	12	16	-4	32	40	-8	372.8
3004	S1	3	0	39.7	70.9	-31.2	15.9	50.1	-34.2	49.9	71.2	-21.3	50.1	144.3	-94.2	61.3	97.5	-36.2	40.4	70.4	-30	65.3	112	-46.7	54.3	88.8	-34.5	1.5	1.7	-0.2	2	2	0	1184.74	1589.75	-405.01	136.83	297.64	-160.81	6	4	2	15	11	4	37	30	7	1200
3004	S2	3	14	37.5	94	-56.5	16.9	23	-6.1	77.5	100.1	-22.6	63.2	152.1	-88.9	108.1	65	43.1	46	106	-60	52.8	113.7	-60.9	44.2	95.1	-50.9	1.3	1.3	0	1.33			1069.48			172			3.17			16	12	4	39	32	7	621.2
3004	S3	3	14	30.1	85.9	-55.8	32.1	26	6.1	54	173	-119	57.3	140.2	-82.9	88.9	109.2	-20.3	35.7	116	-80.3	60.4	111.5	-51.1	41.6	89.9	-48.3	1.1	1.2	-0.1	1.5			991.21			137.96			3.5			15	11	4	41	31	10	285
3004	S4	3	14	32.9	79.5	-46.6	29.6	32.6	-3	54	69.2	-15.2	23.5	129.5	-106	76.2	58	18.2	33.8	74	-40.2	60.4	117	-56.6	38.2	85.6	-47.4	1.3	1.4	-0.1	1.67			885.2			134.74			3.67			16	12	4	42	40	2	270.3
3004	S5	3	14	30.8	86.7	-55.9	15.9	15.9	0	76.7	133	-56.3	31.9	133.6	-101.7	107	60	47	40.4	102	-61.6	62.4	115.2	-52.8	41	87	-46	1.1	1.1	0	1.33			845.79			131.97			3.33			11	13	-2	28	40	-12	191.1
3005	S1	3	0	49.6	92.3	-42.7	34.9	93	-58.1	59.1	88.2	-29.1	76.9	179.2	-102.3	60.2	89.3	-29.1	41.6	77.8	-36.2	33.2	89.1	-55.9	44.1	90	-45.9	1.1	1	0.1	2.17	2.33	-0.16	1132.88	1301.29	-168.41	189.21	269.84	-80.63	4.83	5.33	-0.5	19	13	6	43	29	14	184.1
3005	S2	3	5	33.1	70.3	-37.2	26.7	69	-42.3	46.9	79.8	-32.9	50.7	102.8	-52.1	41.5	66.3	-24.8	29.9	58.4	-28.5	27.8	59.2	-31.4	14.7	33.3	-18.6	0.8	1	-0.2													19	12	7	42	28	14	297.9
3005	S3	3	7	39.5	79.5	-40	18.4	94.7	-76.3	54	87.3	-33.3	49.2	100.2	-51	38.2	65.5	-27.3	32.4	69.6	-37.2	32.1	63.4	-31.3	30.2	65.2	-35	2.1	2.3	-0.2	2.33	2.17	0.16	633.19	1152.5	-519.31	120.5	247.85	-127.35	5	4.83	0.17	19	13	6	40	29	11	1200
3005	S4	3	6	33.2	76.8	-43.6	23.9	77.8	-53.9	48.7	84.7	-36	62.3	89.3	-27	43.1	78.2	-35.1	26.8	65.5	-38.7	29.2	66.4	-37.2	25.4	63.1	-37.7	1.8	2	-0.2	1.67	2	-0.33	876.71	986.41	-109.7	145.02	229.91	-84.89	4	4.5	-0.5	20	12	8	44	28	16	56.7
3005	S5	3	5	37.9	85.1	-47.2	26.7	86.5	-59.8	46.2	77.5	-31.3	50.5	83.1	-32.6	43.7	72.1	-28.4	32.6	64	-31.4	29.7	60.1	-30.4	19.9	59	-39.1	2	1.9	0.1	2	2.33	-0.33	916.92	1236.02	-319.1	155.09	253.44	-98.35	4	5.17	-1.17	16	11	5	39	25	14	24.4
3006	S1	3	0	29.8	70.2	-40.4	22.2	74.5	-52.3	62.2	108.7	-46.5	168.5	189	-20.5	63.4	117.7	-54.3	38.5	98.4	-59.9	55.5	100.2	-44.7	24	136.1	-112.1	3.3	3.2	0.1	1.33	1.25	0.08	1038.13	1274.41	-236.28	157.17	302.01	-144.84	3.33	3.25	0.08	20	13	7	25	28	-3	223.8
3006	S2	3	2	23.9	57.1	-33.2	29.3	73.9	-44.6	58.6	103	-44.4	52.5	180.6	-128.1	59.1	118.7	-59.6	32.4	70.4	-38	39.3	90.4	-51.1	26	91	-65	2.2	2.3	-0.1	1.42	1.58	-0.16	962.77	1101.53	-138.76	126.87	233.27	-106.4	3.58	3.58	0	22	12	10	27	27	0	35.7
3006	S3	3	2	30	71.4	-41.4	19	102	-83	62.1	119	-56.9	65.8	158.8	-93	68.7	128.3	-59.6	32.4	89.9	-57.5	41.2	88.2	-47	27.3	88.5	-61.2	1.9	1.8	0.1	1.25	1.25	0	1055.01	1128.85	-73.84	155.28	280.86	-125.58	3.25	3.08	0.17	21	20	1	30	29	1	103.5
3006	S4	3	2	20.3	51.9	-31.6	24.5	77.8	-53.3	59.6	111	-51.4	42	144.3	-102.3	45.3	116.6	-71.3	27.5	68.7	-41.2	36.7	83.5	-46.8	25.6	82.8	-57.2	1.9	2.1	-0.2	1.25	1.42	-0.17	802	998.3	-196.3	104.2	207.73	-103.53	3.58	3.41	0.17	22	12	10	31	29	2	20
3006	S5	3	2	24.7	13.8	10.9	33.9	69	-35.1	61.1	104	-42.9	33.1	146.7	-113.6	62.3	113.4	-51.1	30.4	66.3	-35.9	39.1	87.2	-48.1	25.9	85.4	-59.5	1.9	1.6	0.3	1.58	1.58	0	848.41	854.45	-6.04	116.19	204.05	-87.86	3.74	3.58	0.16	22	23	-1	29	29	0	28.2
3007	S1	3	0	56.8	105	-48.2	32.1	93	-60.9	58.6	106	-47.4	33	105.3	-72.3	38.4	99	-60.6	43.9	101	-57.1	38.4	87.8	-49.4	44.3	96	-51.7	1.7	3.4	-1.7	1.58	2.58	-1	1378.9	1790.11	-411.21	223.49	309.19	-85.7	3.58	5.91	-2.33	14	11	3	31	25	6	75.8
3007	S2	3	3	38.5	86.9	-48.4	22.9	70.6	-47.7	56.5	97	-40.5	28	80.3	-52.3	31.2	82.8	-51.6	32.9	77.8	-44.9	28.3	68.9	-40.6	30.6	75.4	-44.8	1.3	1.6	-0.3	1.58	1.58	0	1291.83	1406.51	-114.68	170.74	313.94	-143.2	3.91	3.74	0.17	16	11	5	40	23	17	188.9
3007	S3	3	3	34.2	84.8	-50.6	26.6	90.3	-63.7	57	102.8	-45.8	28	99.6	-71.6	28.1	84.9	-56.8	29.9	73.4	-43.5	28.1	68.9	-40.8	28.4	70.3	-41.9	1.2	1.3	-0.1	1.58	1.75	-0.17	1144.87	1365.77	-220.9	160.76	276.86	-116.1	3.91	4.08	-0.17	14	10	4	31	23	8	39.1
3007	S4	3	3	28	70.8	-42.8	19.4	69.4	-50	47.6	93.7	-46.1	30.9	88.7	-57.8	44.5	79.7	-35.2	23.8	54.8	-31	17.9	50.8	-32.9	15.2	50.1	-34.9	1.4	1.1	0.3	1.75	1.58	0.17	1001.74	1148.91	-147.17	117.13	228.16	-111.03	4.08	3.58	0.5	17	11	6	43	23	20	437.9
3007	S5	3	3	27.1	65.6	-38.5	25.4	82	-56.6	51.5	97.1	-45.6	27	101.8	-74.8	54.2	94.6	-40.4	28.2	67.1	-38.9	19.3	50.4	-31.1	17.1	44.4	-27.3	1.1	1.3	-0.2	1.58	1.58	0	1180.1	1252.54	-72.44	141.93	281.59	-139.66	3.91	3.58	0.33	17	11	6	40	23	17	20
3008	S1	3	0	61.4	85.9	-24.5	57.9	129	-71.1	66.9	98.1	-31.2	82.7	152.7	-70	99.3	163	-63.7	54.8	93.7	-38.9	45.6	98.3	-52.7	42	67.4	-25.4	1.1	1.1	0	2.25	2.91	-0.66	1496.97	1640.62	-143.65	233.12	336.14	-103.02	4.58	5.24	-0.66	17	12	5	23	22	1	44.5
3008	S2	3	14	51.1	87.6	-36.5	43.2	122.5	-79.3	60.8	105.3	-44.5	13.8	144.9	-131.1	79.7	128.2	-48.5	45.1	93.5	-48.4	42.1	85.6	-43.5	35.6	73.4	-37.8	1	1.1	-0.1	2.08	2.58	-0.5	1115.97	1522.2	-406.23	181.33	340.53	-159.2	4.24	4.58	-0.34	13	12	1	25	24	1	95.1
3008	S3	3	14	52.9	85.7	-32.8	51	109	-58	73.2	107.9	-34.7	29.5	126.2	-96.7	84.9	126.1	-41.2	41.2	81.6	-40.4	41.4	75.1	-33.7	43.9	79.9	-36	2.3	2	0.3	2	2.67	-0.67	1129.29	1224.34	-95.05	182.9	265.79	-82.89	4	4.83	-0.83	14	11	3	28	26	2	47.1
3008	S4	3	14	47.2	85.6	-38.4	50.2	117.8	-67.6	68.2	100.4	-32.2	12.6	116.5	-103.9	79.7	117.9	-38.2	39.7	75.1	-35.4	36.5	72.5	-36	39.5	78.1	-38.6	2	2.1	-0.1	2	2.33	-0.33	1139.98	1264.13	-124.15	198.9	274.29	-75.39	4	4.5	-0.5	15	12	3	32	27	5	46
3008	S5	3	14	45.1	84.3	-39.2	46.5	106.9	-60.4	76.2	117.7	-41.5	13.8	108.1	-94.3	74.5	113.7	-39.2	36.7	70.1	-33.4	35.4	64.9	-29.5	39.1	74.4	-35.3	1.1	1.7	-0.6	2	2.5	-0.5	1062.51	1271.6	-209.09	167.33	270.35	-103.02	4	4.67	-0.67	15	11	4	30	28	2	157.9
3009	S1	3	0	26.8	103.5	-76.7	31.3	156.8	-125.5	43.9	128.8	-84.9	81	243.4	-162.4	75.6	161.2	-85.6	35.1	135.6	-100.5	34	188.7	-154.7	23.9	135.2	-111.3	1.9	1	0.9	2	3.33	-1.33	1344.78	1456.41	-111.63	218.72	381.12	-162.4	4.33	5.33	-1	16	11	5	33	25	8	382.1
3009	S2	3	5	26	85.1	-59.1	26	131	-105	49.9	107	-57.1	54	228.1	-174.1	74.7	185	-110.3	36.1	103	-66.9	31.1	123	-91.9	25.5	90	-64.5	1.9	2.1	-0.2	2	2.67	-0.67	793.71	922.2	-128.49	122.64	241.27	-118.63	4	5	-1	16	11	5	33	27	6	839.5
3009	S3	3	5	30.4	85.1	-54.7	40.1	137	-96.9	57.2	111	-53.8	55	233.4	-178.4	84.5	185	-100.5	42	103	-61	33.3	113	-79.7	28.3	88.5	-60.2	2.1	2.4	-0.3	2	2.33	-0.33	821.59	962.97	-141.38	142.79	264.17	-121.38	4	4.5	-0.5	14	11	3	31	27	4	234.4
3009	S4	3	5	26.2	80.1	-53.9	36.3	154	-117.7	56.2	112	-55.8	57.1	241.6	-184.5	78.1	205	-126.9	36.8	102	-65.2	31.1	109	-77.9	23.8	81.8	-58	1.8	2	-0.2	1.67	2.33	-0.66	750.1	878.86	-128.76	117.76	246.46	-128.7	4	4.33	-0.33	13	13	0	26	28	-2	886.7
[truncated: 19 more columns]
